# Supplementary material for: Exploring the Potential of Heterosis to Improve Nitrogen Use Efficiency in Popcorn Plants
Source: Plants (Basel). 2023 May 28;12(11):2135. doi: 10.3390/plants12112135 (PMC10255372; doi:10.3390/plants12112135)
Supplement: Supplementary file 1 [file plants-12-02135-s001.zip]

Archive with 1 entries (1 files):
- plants-2394846-supplementary.pdf
